# Supplementary material for: Macroscopic Evaluation of Poly(3-hydroxybutyrate-co-3-hydroxy valerate), PHBV-Based Nanofiber Scaffolds with Aloe Vera or Honey in Murine Wound Healing
Source: Pharmaceutics. 2025 Jun 26;17(7):833. doi: 10.3390/pharmaceutics17070833 (PMC12299421; doi:10.3390/pharmaceutics17070833)
Supplement: Supplementary file 1 [file pharmaceutics-17-00833-s001.zip]

Archive with 1 entries (1 files):
- pharmaceutics-3699928-supplementary.pdf
